# Supplementary material for: Selective Utilization of Polyguluronate by the Human Gut Bacteroides Species
Source: Mar Drugs. 2025 Aug 29;23(9):348. doi: 10.3390/md23090348 (PMC12471419; doi:10.3390/md23090348)
Supplement: Supplementary file 1 [file marinedrugs-23-00348-s001.zip]

Archive with 1 entries (1 files):
- marinedrugs-3827248-supplementary.pdf
